# Supplementary material for: Transcriptome-Wide Identification and Expression Analysis of bHLH Family Genes in Iris domestica under Drought and Cu Stress
Source: Int J Mol Sci. 2024 Feb 1;25(3):1773. doi: 10.3390/ijms25031773 (PMC10855607; doi:10.3390/ijms25031773)
Supplement: Supplementary file 1 [file ijms-25-01773-s001.zip]

Archive with 4 entries (4 files):
- Supplementary Material Description.pdf
- Table S1.pdf
- Table S2.xlsx
- Table S3.xlsx
