# Supplementary material for: Transcriptome-Wide Identification and Expression Analysis of bHLH Family Genes in Iris domestica under Drought and Cu Stress
Source: Int J Mol Sci. 2024 Feb 1;25(3):1773. doi: 10.3390/ijms25031773 (PMC10855607; doi:10.3390/ijms25031773)
Supplement: Supplementary file 1 [file ijms-25-01773-s001.zip › Table S2.xlsx]

## Sheet: Sheet1
Sequence ID	Number of Amino Acid	Molecular Weight	Theoretical pI	Instability Index	Aliphatic Index	Grand Average of Hydropathicity
IdbHLH01	192	20966.7	9.49	58.12	61.56	-0.754
IdbHLH02	151	16652.1	5.48	56.12	104.57	-0.058
IdbHLH03	266	29211.3	8.81	51.47	89.1	-0.311
IdbHLH04	311	33450.6	6.07	57.71	76.37	-0.414
IdbHLH05	140	15395.3	4.71	51.11	74.57	-0.631
IdbHLH06	139	15592.5	4.62	55.91	73.67	-0.77
IdbHLH07	186	19630.5	12.17	77.92	81.61	-0.313
IdbHLH08	312	34210	8.4	66.72	82.56	-0.23
IdbHLH09	150	16306.6	9.65	54.51	73.53	-0.476
IdbHLH10	557	61028.7	7.81	44.95	78.58	-0.443
IdbHLH11	542	59632.2	6.84	45.95	81.13	-0.408
IdbHLH12	332	36676.5	6.21	46.96	70.84	-0.507
IdbHLH13	357	38730.8	6.73	62.09	60.73	-0.608
IdbHLH14	196	22680.1	6.76	54.4	97.96	-0.411
IdbHLH15	227	23928.6	6.28	56.33	57.62	-0.337
IdbHLH16	208	23459.2	8.52	59.12	71.25	-0.798
IdbHLH17	190	20798.8	11.63	91.38	77.68	-0.629
IdbHLH18	187	20703.8	11.49	81.77	73.21	-0.654
IdbHLH19	184	19853	11.9	82.19	86.09	-0.316
IdbHLH20	162	17054.1	4.96	65.68	66.36	-0.388
IdbHLH21	136	14660.6	4.88	63.04	78.09	-0.21
IdbHLH22	130	14875.4	8.28	49.77	92.31	-0.222
IdbHLH23	192	22120.4	6.01	57.08	90.36	-0.423
IdbHLH24	256	28911.7	4.9	62.94	82.23	-0.421
IdbHLH25	178	18965.2	8.71	54.55	75.22	-0.517
IdbHLH26	376	41294.8	6.53	51	72.95	-0.441
IdbHLH27	229	25036.5	7.68	63.79	83.93	-0.397
IdbHLH28	302	34023.5	6.27	42.2	75.79	-0.498
IdbHLH29	295	32591.7	9.07	67.16	69.8	-0.606
IdbHLH30	232	25865.9	5.87	52.22	65.65	-0.713
IdbHLH31	224	24410.4	8.16	59	65.8	-0.39
IdbHLH32	223	24364.7	9.01	42.65	77.94	-0.468
IdbHLH33	148	16572.7	6.11	63.5	69.73	-0.543
IdbHLH34	294	32428.3	5.54	64.09	60.71	-0.496
IdbHLH35	107	12212.7	4.77	43.07	51.21	-0.559
IdbHLH36	245	27082.3	7.69	65.34	69.27	-0.73
IdbHLH37	340	36934.1	5.21	49.58	60.59	-0.668
IdbHLH38	482	52118.9	5.76	58.8	71.68	-0.51
IdbHLH39	271	29415.2	4.72	62.12	77.68	-0.399

## Sheet: Sheet2
Gene			Sequence ID
Gene	Sequence ID	Length	TRINITY_DN56779_c0_1
TRINITY_DN48326_c1_g1	IdbHLH01	1702	TRINITY_DN52781_c0_8
TRINITY_DN48326_c1_g2	IdbHLH02	1691	TRINITY_DN52781_c0_5
TRINITY_DN48326_c1_g4	IdbHLH03	1313	TRINITY_DN52781_c0_2
TRINITY_DN48728_c1_g1	IdbHLH04	1255	TRINITY_DN56599_c2_1
TRINITY_DN48812_c2_g2	IdbHLH05	1859	TRINITY_DN49437_c1_7
TRINITY_DN48812_c2_g3	IdbHLH06	2335	TRINITY_DN49189_c1_14
TRINITY_DN49189_c1_g14	IdbHLH07	641	TRINITY_DN57448_c0_2
TRINITY_DN49437_c1_g7	IdbHLH08	1397	TRINITY_DN55120_c0_4
TRINITY_DN49944_c2_g6	IdbHLH09	1271	TRINITY_DN53789_c0_3
TRINITY_DN50353_c0_g11	IdbHLH10	2051	TRINITY_DN57448_c0_3
TRINITY_DN50353_c0_g3	IdbHLH11	2010	TRINITY_DN48326_c1_2
TRINITY_DN50732_c0_g2	IdbHLH12	1647	TRINITY_DN59116_c3_2
TRINITY_DN50868_c0_g1	IdbHLH13	1631	TRINITY_DN48812_c2_2
TRINITY_DN51122_c6_g8	IdbHLH14	606	TRINITY_DN48812_c2_3
TRINITY_DN51899_c1_g7	IdbHLH15	1154	TRINITY_DN51899_c1_7
TRINITY_DN52781_c0_g2	IdbHLH16	1282	TRINITY_DN48728_c1_1
TRINITY_DN52781_c0_g5	IdbHLH17	887	TRINITY_DN59116_c3_3
TRINITY_DN52781_c0_g8	IdbHLH18	1210	TRINITY_DN52875_c2_7
TRINITY_DN53483_c4_g1	IdbHLH19	3753	TRINITY_DN60466_c1_6
TRINITY_DN53789_c0_g2	IdbHLH20	1353	TRINITY_DN51122_c6_8
TRINITY_DN53789_c0_g3	IdbHLH21	1346	TRINITY_DN48326_c1_4
TRINITY_DN53898_c1_g1	IdbHLH22	2699	TRINITY_DN53898_c1_1
TRINITY_DN54270_c1_g3	IdbHLH23	2129	TRINITY_DN57158_c1_3
TRINITY_DN54444_c2_g2	IdbHLH24	1081	TRINITY_DN60620_c0_2
TRINITY_DN55120_c0_g4	IdbHLH25	1494	TRINITY_DN53258_c1_2
TRINITY_DN55723_c0_g1	IdbHLH26	2780	TRINITY_DN50353_c0_3
TRINITY_DN56388_c1_g1	IdbHLH27	2137	TRINITY_DN50353_c0_11
TRINITY_DN56482_c3_g1	IdbHLH28	2151	TRINITY_DN54270_c1_3
TRINITY_DN56599_c2_g1	IdbHLH29	950	TRINITY_DN53789_c0_2
TRINITY_DN56779_c0_g1	IdbHLH30	1470	TRINITY_DN48326_c1_1
TRINITY_DN57158_c1_g3	IdbHLH31	2809	TRINITY_DN49944_c2_6
TRINITY_DN57448_c0_g2	IdbHLH32	5414	TRINITY_DN56388_c1_1
TRINITY_DN57448_c0_g3	IdbHLH33	1970	TRINITY_DN50868_c0_1
TRINITY_DN59116_c3_g2	IdbHLH34	1588	TRINITY_DN60273_c1_5
TRINITY_DN59116_c3_g3	IdbHLH35	1204	TRINITY_DN60620_c0_3
TRINITY_DN60466_c1_g6	IdbHLH36	1577	TRINITY_DN61036_c2_2
TRINITY_DN60620_c0_g2	IdbHLH37	2467	TRINITY_DN53483_c4_1
TRINITY_DN60620_c0_g3	IdbHLH38	2066	TRINITY_DN51389_c2_3
TRINITY_DN61036_c2_g2	IdbHLH39	2704	TRINITY_DN50732_c0_2
			TRINITY_DN55723_c0_1
			TRINITY_DN56482_c3_1
			TRINITY_DN55244_c3_4
			TRINITY_DN57139_c1_3
			TRINITY_DN54444_c2_2
