# Supplementary material for: Transcriptome-Wide Identification and Expression Analysis of bHLH Family Genes in Iris domestica under Drought and Cu Stress
Source: Int J Mol Sci. 2024 Feb 1;25(3):1773. doi: 10.3390/ijms25031773 (PMC10855607; doi:10.3390/ijms25031773)
Supplement: Supplementary file 1 [file ijms-25-01773-s001.zip › Table S3.xlsx]

## Sheet: Wolf PSORT
Sequence ID	details
IdbHLH01	nucl:13.5	cyto_nucl:7.5
IdbHLH02	nucl:12	cyto:1	pero:1
IdbHLH03	nucl:12	extr:2
IdbHLH04	nucl:14
IdbHLH05	chlo:7	nucl:4	extr:2	cyto:1
IdbHLH06	chlo:7	nucl:5	extr:2
IdbHLH07	chlo:7	mito:6	nucl:1
IdbHLH08	nucl:7	chlo:3	cyto:2	cysk:2
IdbHLH09	nucl:13	nucl_plas:8
IdbHLH10	nucl:13.5	cyto_nucl:7.5
IdbHLH11	nucl:13.5	cyto_nucl:7.5
IdbHLH12	nucl:9.5	cyto_nucl:6	chlo:2	cyto:1.5	plas:1
IdbHLH13	nucl:9	chlo:3	mito:1	pero:1
IdbHLH14	nucl:14
IdbHLH15	nucl:14
IdbHLH16	nucl:12.5	cyto_nucl:7	chlo:1
IdbHLH17	nucl:10.5	nucl_plas:6.5	plas:1.5	chlo:1	mito:1
IdbHLH18	chlo:9	nucl:5
IdbHLH19	chlo:10	nucl:4
IdbHLH20	nucl:6	chlo:3	cyto:3	mito:1	plas:1
IdbHLH21	nucl:9	cyto:2	chlo:1	extr:1	cysk:1
IdbHLH22	nucl:12	extr:2
IdbHLH23	nucl:14
IdbHLH24	nucl:13	pero:1
IdbHLH25	nucl:12	cyto:2
IdbHLH26	nucl:13	plas:1
IdbHLH27	nucl:13	pero:1
IdbHLH28	nucl:14
IdbHLH29	nucl:13.5	cyto_nucl:7.5
IdbHLH30	nucl:13.5	cyto_nucl:7.5
IdbHLH31	chlo:8	nucl:5.5	nucl_plas:3.5
IdbHLH32	nucl:9	cyto:2	mito:2	chlo:1
IdbHLH33	chlo:6	cyto:6	nucl:2
IdbHLH34	nucl:14
IdbHLH35	mito:7	nucl:5	chlo:1	plas:1
IdbHLH36	nucl:13.5	cyto_nucl:7.5
IdbHLH37	nucl:12	chlo:1	plas:1
IdbHLH38	nucl:14
IdbHLH39	nucl:9	cyto:2	chlo:1	extr:1	cysk:1
